# Supplementary material for: Approach of Pregnant Women from Poland and the Ukraine to COVID-19 Vaccination—The Role of Medical Consultation
Source: Vaccines (Basel). 2022 Feb 8;10(2):255. doi: 10.3390/vaccines10020255 (PMC8880363; doi:10.3390/vaccines10020255)
Supplement: Supplementary file 1 [file vaccines-10-00255-s001.zip]

Archive with 1 entries (1 files):
- vaccines-1549065-supplementary.pdf
